# Supplementary material for: Pharmacologically Induced Accommodation Palsy and the Bioelectrical Activity of the Muscular System: A Preliminary Investigation
Source: Diagnostics (Basel). 2024 May 4;14(9):961. doi: 10.3390/diagnostics14090961 (PMC11082982; doi:10.3390/diagnostics14090961)
Supplement: Supplementary file 1 [file diagnostics-14-00961-s001.zip]

Archive with 1 entries (1 files):
- diagnostics-2939891-supplementary.pdf
